# Supplementary material for: ATP biphasically modulates LLPS of TDP-43 PLD by specifically binding arginine residues
Source: Commun Biol. 2021 Jun 10;4:714. doi: 10.1038/s42003-021-02247-2 (PMC8192790; doi:10.1038/s42003-021-02247-2)
Supplement: Supplementary file 4 — Supplementary Data 1 [file 42003_2021_2247_MOESM4_ESM.xlsx]

## Sheet: Fig1b
Fig. 1a
WT at pH 7.0								WT at pH 5.5
ATP Ratio	1	2	3	Average	SD			ATP ratio	1	2	3	Average	SD			ATP ratio	1	2	3	Average	SD
0	0.006	0.015	0.009	0.01	0.00458258			0	0.035	0.038	0.02	0.031	0.00964365			0	0.01	0.012	0.02	0.014	0.0052915
2.5	0.016	0.013	0.019	0.016	0.003			2.5	0.096	0.01	0.086	0.064	0.0470319			2.5	0.028	0.093	0.038	0.053	0.035
10	0.22	0.223	0.212	0.218333	0.00568624			10	0.147	0.126	0.193	0.155333	0.0342685			10	0.026	0.028	0.025	0.0263333	0.00152753
25	0.632	0.653	0.61	0.631667	0.0215019			25	0.286	0.294	0.226	0.268667	0.0371663			25	0.067	0.055	0.039	0.0536667	0.0140475
50	1.2	1.291	1.14	1.21033	0.0760285			50	0.499	0.473	0.523	0.498333	0.0250067			50	0.052	0.04	0.061	0.051	0.0105357
100	1.425	1.667	1.769	1.62033	0.176684			100	0.951	0.971	0.901	0.941	0.0360555			100	0.45	0.41	0.43	0.43	0.02
200	1.482	1.391	1.356	1.40967	0.065041			200	0.862	0.841	0.816	0.839667	0.023029			200	0.181	0.318	0.221	0.24	0.0704486
300	1.25	1.23	1.18	1.22	0.0360555			300	0.771	0.767	0.743	0.760333	0.0151438			300	0.163	0.185	0.14	0.162667	0.0225019
400	1.002	1.037	1.023	1.02067	0.0176163			400	0.741	0.721	0.638	0.7	0.0546168			400	0.118	0.125	0.103	0.115333	0.0112398
500	0.76	0.68	0.72	0.72	0.04			500	0.521	0.45	0.471	0.480667	0.0364737			500	0.11	0.112	0.074	0.0986667	0.0213854
750	0.485	0.465	0.49	0.48	0.0132288			750	0.3	0.25	0.22	0.256667	0.0404145			750	0.052	0.067	0.043	0.054	0.0121244
1000	0.175	0.165	0.171	0.170333	0.00503322			1000	0.14	0.12	0.1	0.12	0.02			1000	0.021	0.023	0.027	0.0236667	0.00305505
1500	0.031	0.099	0.023	0.051	0.0417612			1500	0.031	0.022	0.016	0.023	0.00754983

## Sheet: Fig1f
Fig. 1f
Sequence
N265
S266
N267		0.0291381	0.042199
R268		0.101197	0.105
Q269		0.163457	0.168444
L270		0.192935	0.198874
E271		0.0841724	0.0914399
R272		0.153236	0.158
S273		0.0595162	0.0615416
G274		0.0148301	0.0223034
R275		0.078	0.081
F276		0.078	0.081
G277		0.0174857	0.0174857
G278		0.0115348	0.03
N279		0.0223363	0.0223363
P280
G281		0.000403113	0.0109961
G282		0.0054814	0.00903396
F283		0.00632317	0.0080878
G284		0.0166206	0.0166206
N285		0.00600083	0.0201048
Q286		0.00335932	0.0208569
G287		0.00812026	0.00812026
G288		0.0054814	0.00903396
F289		0.00632317	0.0080878
G290		0.0166206	0.0166206
N291		0.00600083	0.0201048
S292		0.0428901	0.0512552
R293		0.00648469	0.0154424
G294		0.0264856	0.0302722
G295		0.016382	0.016382
G296		0.015728	0.0191212
A297		0.0275234	0.0275234
G298		0.00756974	0.0146813
L299		0.0131098	0.0131098
G300		0.00308725	0.00426381
N301		0.00600083	0.0201048
N302		0.0176645	0.0176645
Q303		0.0169943	0.0169943
G304		0.00812026	0.00812026
S305		0.0063847	0.0143721
N306		0	0.0300413
M307		0.0137057	0.0137057
G308		0.00812026	0.00812026
G309		0.0071505	0.0136027
G310		0.0194698	0.032
M311		0.0111935	0.0111935
N312		0.0279567	0.0279567
F313		0.0108997	0.016812
G314		0.0270275	0.036
A315		0.00482137	0.00482137
F316		0.0241741	0.0241741
S317		0	0.0157868
I318		0.0163433	0.0191521
N319		0.00822076	0.00971359
P320
A321		0.0140367	0.0140367
M322		0.0111536	0.0127217
M323		0.0258131	0.0274205
A324		0.0307998	0.0307998
A325		0.0142006	0.0142006
A326		0.0142006	0.0142006
Q327		0.00942253	0.0101487
A328		0.0161127	0.0216166
A329		0.0219583	0.0218841
L330		0.0187688	0.0187688
Q331		0.0144862	0.0171816
S332		0.049	0.052
S333		0.0120026	0.0120026
W334		0.0317424	0.0355015
G335		0.010739	0.0179677
M336		0.00757718	0.00757718
M337		0.0167602	0.022456
G338		0.0225664	0.0225664
M339		0.00757718	0.00757718
L340		0.00587112	0.0117597
A341		0.00923865	0.00923865
A342		0.00572381	0.00572381
Q343		0.0267397	0.0269619
Q344		0.0112524	0.0112524
N345		0.00223967	0.00223967
Q346		0.029337	0.029337
S347		0.0103059	0.0103059
G348		0.00456847	0.0112687
P349
S350		0.00416541	0.0124656
G351		0.0225094	0.0225094
N352		0.00600083	0.0201048
N353		0.00423558	0.00858997
Q354		0.0200772	0.0200772
N355		0.00423558	0.00858997
Q356		0.0200772	0.0200772
G357		0.00308725	0.00426381
N358		0.00600083	0.0201048
M359		0.0127234	0.0127234
Q360		0.0357245	0.0357245
R361		0.0194512	0.0272857
E362
P363
N364		0.00350705	0.00959665
Q365		0.0257793	0.0257793
A366		0.004096	0.004096
F367		0.00363506	0.00954869
G368		0.00447652	0.0104398
S369		0.00890027	0.0126216
G370		0.0120802	0.0120802
N371		0.00600083	0.0201048
N372		0.00223967	0.00223967
S373		0.00288004	0.006747
Y374		0.00836285	0.0134262
S375		0.010605	0.0137257
G376		0.00869157	0.0123457
S377		0.0063847	0.0143721
N378		0.0291381	0.042199
S379		0.0251096	0.0251096
G380		0.0158381	0.0158381
A381		0.00912255	0.00912255
A382		0.00468764	0.00760914
I383		0.0142528	0.0142528
G384		0.00640591	0.00713412
W385		0.0114466	0.0114466
G386		0.0161245	0.0165303
S387		0.0114407	0.0114407
A388		0.0203999	0.0203999
S389		0.011575	0.0268907
N390		0.0127234	0.0127234
A391		0.00923865	0.00923865
G392		0.0307232	0.0342793
S393		0.0063847	0.0143721
G394		0.0120802	0.0120802
S395		0.00890027	0.0126216
G396		0.0148301	0.0223034
F397		0.0182905	0.0182905
N398		0.0103887	0.0133519
G399		0.00585473	0.00809658
G400		0.0218398	0.0246547
F401		0.00546883	0.00546883
G402		0.0158381	0.0158381
S403		0.0063847	0.0143721
S404		0.00927475	0.00998301
M405		0.00905539	0.0150333
D406		0.049	0.052
S407		0.0185505	0.026
K408		0.0145936	0.0218434
S409
S410		0.00715658	0.016722
G411		0.00809586	0.00824058
W412		0	0
G413
M414		0.130081	0.133238

## Sheet: Fig2a
Fig. 2a
WT + NaCl
NaCl	1	2	3	Average	SD
0	0.015	0.014	0.02	0.0163333	0.00321455
5	0.014	0.024	0.019	0.019	0.005
10	0.025	0.022	0.029	0.0253333	0.00351188
25	0.0487	0.028	0.0258	0.0341667	0.0126342
50	0.052	0.03	0.029	0.037	0.013
100	0.048	0.03	0.02	0.0326667	0.0141892
150	0.026	0.037	0.045	0.036	0.00953939

## Sheet: Fig2c
Fig 2c
WT + NaCl
N265
S266
N267
R268	0.0411653	0.111021
Q269	0.0201447	0.0214667
L270	0.0305667	0.0599598
E271	0.0205362	0.0383553
R272	0.0155637	0.0224494
S273	0.0101717	0.0281958
G274	0	0
R275	0.00525405	0.0106214
F276	0.00559759	0.0269762
G277	0.00908539	0.0140252
G278	0.0202411	0.0354848
N279	0.0263058	0.0283628
P280
G281	0.0154808	0.00967138
G282	0.00548168	0.00964849
F283	0.00215514	0.00521651
G284	0.00401	0.00813108
N285	0.0145839	0.0159285
Q286	0.00542846	0.013971
G287	0.00850276	0.039862
G288	0.00548168	0.00964849
F289	0.00215514	0.00521651
G290	0.00401	0.00813108
N291	0.0145839	0.0159285
S292	0.00327717	0.019901
R293	0.00480665	0.0054252
G294	0.006268	0.011342
G295	0.00995493	0.0105905
G296	0.00912605	0.0222528
A297	0.00766272	0.00565603
G298	0.00404963	0.0139081
L299	0.00177593	0.000885438
G300	0.00753793	0.0140265
N301	0.0145839	0.0159285
N302	0.00459135	0.0147914
Q303	0.00371372	0.00415999
G304	0.00850276	0.039862
S305	0.00454257	0.0135378
N306	0.018791	0.0358276
M307	0.00242621	0.0046601
G308	0.00850276	0.039862
G309	0.00110571	0.00566989
G310	0.00910807	0.0106002
M311	0.00440425	0.0108506
N312	0.00604214	0.0109945
F313	0.00686124	0.0125785
G314	0.00421089	0.0111068
A315	0.00291295	0.00788844
F316	0.00068	0.00287413
S317	0.00596803	0.00723271
I318	0.00154477	0.00276735
N319	0.000608215	0.00329196
P320
A321	0.00177003	0.0120278
M322	0.00352	0.00914677
M323	0.0170549	0.0200157
A324	0.022112	0.0167442
A325	0.0137149	0.0429942
A326	0.0137149	0.0429942
Q327	0.0079659	0.00349291
A328	0.0244888	0.021501
A329	0.00727704	0.00812141
L330	0.00405641	0.00681211
Q331	0.00682497	0.008431
S332	0.0454541	0.0666712
S333	0.00695156	0.0304865
W334	0.0105967	0.0133922
G335	0.0109089	0.0132878
M336	0.00458541	0.0111009
M337	0.0140147	0.0128129
G338	0.00191	0.0148297
M339	0.00458541	0.0111009
L340	0.0219829	0.0327469
A341	0.00957958	0.0142973
A342	0.0104697	0.0053907
Q343	0.000876413	0.00408718
Q344	0.00781509	0.00781509
N345	0.00354204	0.00514756
Q346	0.00187779	0.00716082
S347	0.0043153	0.0162098
G348	0.00625205	0.0142644
P349
S350	0.0049746	0.0103894
G351	0	0.00409202
N352	0.0145839	0.0159285
N353	0.00398253	0.00784454
Q354	0.0144378	0.0187036
N355	0.00398253	0.00784454
Q356	0.0144378	0.0187036
G357	0.00753793	0.0140265
N358	0.0145839	0.0159285
M359	0.000251247	0.00816814
Q360	0.00193848	0.00506869
R361	0.0013327	0.007283
E362
P363
N364	0.00838556	0.049842
Q365	0	0
A366	0.00196026	0.00505004
F367	0.00188741	0.0120025
G368	0.00451134	0.0117474
S369	0.00526126	0.0228017
G370	0.00320351	0.00591064
N371	0.0145839	0.0159285
N372	0.00354204	0.00514756
S373	0.00353638	0.00353638
Y374	0.00875606	0.0112284
S375	0.00527471	0.00999125
G376	0.00605736	0.0146718
S377	0.00454257	0.0135378
N378	0.00414699	0.00856
S379	0.00375979	0.0115684
G380	0.00544661	0.00865257
A381	0.00529199	0.00775038
A382	0.00265248	0.00848547
I383	0.00408864	0.00787175
G384	0.008072	0.00479505
W385	0.0027561	0.00490682
G386	0	0.00126
S387	0.0103012	0.0112874
A388	0.00333318	0.00454262
S389	0.00366796	0.0084516
N390	0.000251247	0.00816814
A391	0.00957958	0.0142973
G392	0.00490573	0.00942958
S393	0.00454257	0.0135378
G394	0.00425735	0.00893111
S395	0.00526126	0.0228017
G396	0	0
F397	0.00554008	0.00854581
N398	0.00734897	0.0111368
G399	0.00435109	0.00679644
G400	0.00753744	0.0124491
F401	0.00339756	0.0134239
G402	0.00544661	0.00865257
S403	0.00454257	0.0135378
S404	0.00218874	0.00568142
M405
D406	0.0365548	0.057
S407	0.0178325	0.042083
K408	0.00413359	0.00439331
S409
S410	0.00236392	0.0101216
G411	0.0092104	0.00636305
W412	0.00899282	0.0125982
G413
M414	0.0560154	0.0875642

## Sheet: Fig3a
Fig. 3a
C1									C2
ATP ratio	1	2	3	Average	SD				ATP ratio	1	2	3	Average	SD
0	0.089	0.039	0.053	0.0603333	0.0257941				0	0.154	0.15	0.145	0.149667	0.00450925
2.5	0.172	0.122	0.093	0.129	0.0399625				2.5	0.168	0.175	0.173	0.172	0.00360555
19	0.228	0.226	0.221	0.225	0.00360555				10	0.604	0.597	0.574	0.591667	0.015695
25	0.29	0.268	0.321	0.293	0.0266271				25	1.28	1.35	1.21	1.28	0.07
50	0.192	0.188	0.187	0.189	0.00264575				50	1.74	1.77	1.67	1.72667	0.051316
100	0.5	0.53	0.47	0.5	0.03				100	1.625	1.57	1.54	1.57833	0.0431084
200	0.853	0.78	0.703	0.778667	0.0750089				200	1.39	1.34	1.3	1.34333	0.0450925
300	0.355	0.25	0.203	0.269333	0.0778224				300	1.25	1.35	1.23	1.27667	0.064291
400	0.219	0.184	0.197	0.2	0.0176918				400	0.907	0.923	0.94	0.923333	0.0165025
500	0.226	0.146	0.158	0.176667	0.0431432				500	0.43	0.47	0.41	0.436667	0.0305505
750	0.16	0.185	0.195	0.18	0.0180278				750	0.25	0.31	0.23	0.263333	0.0416333
1000	0.154	0.152	0.145	0.150333	0.00472582				1000	0.14	0.127	0.134	0.133667	0.00650641
1500	0.135	0.142	0.138	0.138333	0.00351188				1500	0.106	0.114	0.104	0.108	0.0052915

## Sheet: Fig3d
Fig 3d
Sequence	50x ATP	100x ATP
N265
S266
N267
R268	0.101134	0.103138
Q269	0.0977675	0.100119
L270	0.128948	0.152451
E271	0.145458	0.156998
R272	0.08	0.095
S273	0.0584197	0.0584744
G274	0.0055193	0.00558113
R275	0.065	0.07
F276	0.053	0.06
G277	0.00761224	0.00747452
G278	0.0188657	0.017336
N279	0.02	0.03
P280
G281	0.00395091	0.0151921
G282	0.00640599	0.000728371
F283	0.00132136	0.00343052
G284	0.00218166	0.00201894
N285	0.00473329	0.00544621
Q286	0.0055196	0.0035815
G287	0.00158398	0.00381689
G288	0.00640599	0.000728371
F289	0.00132136	0.00343052
G290	0.00218166	0.00201894
N291	0.00473329	0.00544621
S292	0.00600826	0.00421591
R293
G294	0.0374373	0.0396274
G295	0	0
G296	0.00363431	0.00323392
A297	0.0068498	0.00569148
G298	0.00101045	0.00477579
L299	0.00241131	0.00430256
G300	0.00173876	0.00146322
N301	0.00473329	0.00544621
N302	0.000943663	0.00688065
Q303	0	0
G304	0.00158398	0.00381689
S305	0.000377359	0.00519571
N306	0.00181676	0.00372121
M307	0.00600708	0.00876057
G308	0.00158398	0.00381689
G309	0.00428026	0.0053243
G310	0.00174874	0.0016517
M311	0.00977873	0.00282128
N312	4.92443e-05	0.000321286
F313	0.00588577	0.0108586
G314	0.0151306	0.000599103
A315	0.000934933	0.000412311
F316	0.0100365	0.00913159
S317	0.00138254	0.00258575
I318	0.0211094	0.0216937
N319	0.00609148	0.00637393
P320
A321	0.00657133	0.00839534
M322	0.00894011	0.0311348
M323	0.00809198	0.0228124
A324	0.00050448	0.0158138
A325	0.00489982	0.00199482
A326	0.00489982	0.00199482
Q327	0.0194839	0.00628849
A328	0.00243822	0.0293781
A329	0.00225788	0.00982733
L330	0.0101589	0.0189754
Q331	0.00434278	0.00759516
S332	0.00842216	0.0126728
S333	0.0210351	0.0284116
W334	0.0040208	0.0109726
G335	0.00184878	0.0207337
M336	0.00669496	0.0128437
M337	0.0143834	0.0296786
G338	0.0115191	0.0163837
M339	0.00669496	0.0128437
L340	0.00679427	0.0074902
A341	0.00192627	0.00244
A342	0.030396	0.0300989
Q343	0.00300128	0.0118606
Q344	0.00635641	0.00630614
N345	0.00380522	0.00460916
Q346	0.00329386	0.000692261
S347	0.000368782	0.00190872
G348	0.000370135	0.0157211
P349
S350	0.00612817	0.00188481
G351	0.0191964	0.01552
N352	0.00473329	0.00544621
N353	0.0141712	0.0104584
Q354	0.00570646	0.0099694
N355	0.0141712	0.0104584
Q356	0.00570646	0.0099694
G357	0.00173876	0.00146322
N358	0.00473329	0.00544621
M359	0.000564004	0.00139177
Q360	0.00125515	0.0024313
R361
E362
P363
N364	0.0134064	0.0110049
Q365	0.00117321	0.00137786
A366	0.0130072	0.026674
F367	0.00325983	0.00568476
G368	0.0110387	0.0110387
S369	0.00306588	0.00722617
G370	0.00157703	0.00160328
N371	0.00473329	0.00544621
N372	0.00380522	0.00460916
S373	0	0
Y374	0.01656	0.0267622
S375	0.00711894	0.00759037
G376	0.012222	0.00373079
S377	0.000377359	0.00519571
N378	0.00619036	0.0163004
S379	0.00761883	0.00948222
G380	0.000836496	0.00146346
A381	0.00263356	0.00263356
A382	0.00305041	0.00399606
I383	0.00249312	0.00228738
G384	0.00860098	0.00127914
W385	0.00506992	0.00276249
G386	0.000821295	0.000734319
S387	0.00096566	0.00169945
A388	0.00557422	0.00823855
S389	0.00307197	0.0181403
N390	0.000564004	0.00139177
A391	0.00192627	0.00244
G392	0.0132548	0.0127011
S393	0.000377359	0.00519571
G394	0.00267294	0.00267294
S395	0.00306588	0.00722617
G396	0.0055193	0.00558113
F397	0.00547814	0.00430303
N398	0.00537322	0.00863645
G399	0.00701076	0.00164012
G400	0.00341491	0.00921954
F401	0.000694622	0.00202921
G402	0.000836496	0.00146346
S403	0.000377359	0.00519571
S404	0.00121631	0.0132969
M405
D406	0.03	0.035
S407	0.00216832	0.00883654
K408
S409
S410
G411	0.0146637	0.0102817
W412	0.00643133	0.00638484
G413
M414	0.0683572	0.0705788

## Sheet: Fig4a
Fig. 4a
C4								C6
ATP ratio	1	2	3	Average	SD			ATP ratio	1	2	3	Average	SD
0	0.015	0.037	0.039	0.0303333	0.0133167			0	0.029	0.023	0.022	0.0246667	0.00378594
2.5	0.025	0.03	0.022	0.0256667	0.00404145			2.5	0.000132982	0.000111322	0	8.14347e-05	7.13512e-05
10	0.035	0.031	0.017	0.0276667	0.00945163			10	0.038	0.012	0.02	0.0233333	0.0133167
25	0.053	0.043	0.058	0.0513333	0.00763763			25	0.047	0.041	0.031	0.0396667	0.0080829
50	0.122	0.088	0.086	0.0986667	0.020232			50	0.034	0.009	0.026	0.023	0.0127671
100	0.344	0.378	0.36	0.360667	0.0170098			100	0.012	0.026	0.027	0.0216667	0.0083865
200	0.501	0.543	0.498	0.514	0.0251595			200	0.015	0.021	0.03	0.022	0.00754983
300	0.261	0.317	0.282	0.286667	0.0282902			300	0.03	0.024	0.046	0.0333333	0.0113725
400	0.204	0.183	0.167	0.184667	0.0185562			400	0.058	0.012	0.023	0.031	0.0240208
500	0.147	0.122	0.124	0.131	0.0138924			500	0.018	0.012	0.023	0.0176667	0.00550757
750	0.081	0.078	0.064	0.0743333	0.00907377			750	0.044	0.033	0.027	0.0346667	0.00862168
1000	0.057	0.046	0.043	0.0486667	0.00737111			1000	0.019	0.014	0.015	0.016	0.00264575
1500	0.017	0.015	0	0.0106667	0.00929157			1500	0.028	0.01	0.02	0.0193333	0.0090185

## Sheet: Fig4d
Fig. 4d
C4	Sequence	100	1000			C6	100	1000
	N265
	S266
	N267
	R268						0.13753	0.137007
	Q269						0.208978	0.216726
	L270						0.19	0.196599
	E271						0.161768	0.164613
	R272						0.148967	0.153628
	S273						0.0977743	0.0971508
	G274						0.00656795	0.00504209
	R275						0.065	0.068
	F276						0.0745015	0.0774322
	G277						0.010266	0.010266
	G278						0.0108526	0.0125632
	N279						0.0247168	0.0289039
	P280
	G281	0.0124515	0.0129513				0.0100895	0.0134677
	G282	0.00364944	0.00669407				0.00661236	0.00834847
	F283	0.00496339	0.00438956				0.005289	0.0105927
	G284	0.00373627	0.00905097				0.00933055	0.00999053
	N285	0.007	0.019906				0.00129653	0.000746324
	Q286	0.00873612	0.0131503				0.0168378	0.0176692
	G287	0.00893552	0.00893552				0.00202544	0.0023927
	G288	0.0132311	0.0132311				0.00661236	0.00834847
	F289	0.00496339	0.00438956				0.005289	0.0105927
	G290	0.00373627	0.00905097				0.00933055	0.00999053
	N291	0.007	0.019906				0.00129653	0.000746324
	S292	0.0033541	0.0136473				0.00627244	0.00638163
	R293	0.096	0.105				0.00575036	0.00148301
	G294	0.0867006	0.091				0.0185615	0.0159717
	G295	0.00412311	0.00223607				0	0
	G296	0.00422534	0.00519702				0.00725751	0.00792945
	A297	0.00410115	0.00532978				0.00216752	0.00322229
	G298	0.00663977	0.00663977				0.00842152	0.00418761
	L299	0.0198895	0.0295036				0.0116145	0.0109535
	G300	0.00594913	0.00594913				0.00667078	0.00694643
	N301	0.007	0.019906				0.00129653	0.000746324
	N302	0.0165218	0.02084				0.00161137	0.00251877
	Q303	0.00574246	0.00574246				0.00622603	0.00622603
	G304	0.00893552	0.00893552				0.00202544	0.0023927
	S305	0.00297619	0.0107158				0.00453378	0.00543812
	N306	0.00372924	0.00420387				0.00978036	0.0113676
	M307	0.00897907	0.00897907				0.00739503	0.00763345
	G308	0.00893552	0.00893552				0.00202544	0.0023927
	G309	0.0031833	0.00288295				0.00451119	0.00937954
	G310	0.0141321	0.0191255				0.00985822	0.0136639
	M311	0.00548865	0.00548865
	N312	0.00576056	0.00779118
	F313	0.003853	0.0125409
	G314	0.00673517	0.0122615
	A315	0.00866628	0.00866628
	F316	0.0103865	0.0103865
	S317	0.00808616	0.0112837
	I318	0.00579182	0.019261
	N319	0.00986826	0.018136
	P320
	A321	0.00677541	0.00677541
	M322	0.00328	0.00734051
	M323	0.0132541	0.0132541
	A324	0.0190337	0.0261419
	A325	0.00187428	0.000774355
	A326	0.00187428	0.00487495
	Q327	0.00674604	0.0120748
	A328	0.0129464	0.0169611
	A329	0.00976276	0.00976276
	L330	0.0117091	0.0114307
	Q331	0.00576449	0.00576449
	S332	0.05	0.051
	S333	0.00644326	0.015225
	W334	0.0035913	0.011241
	G335	0.0053275	0.00963233
	M336	0.00881649	0.0115856
	M337	0.00628908	0.00628908
	G338	0.00490392	0.00551596
	M339	0.0115856	0.0115856
	L340	0.0187558	0.0187558
	A341	0.0087135	0.0181174
	A342	0.0122682	0.0122682
	Q343	0.0156132	0.0156132
	Q344	0.00722021	0.0113542
	N345	0.00290869	0.009322				0.00209239	0.00346394
	Q346	0.0198189	0.0198189				0.00446319	0.00538002
	S347	0.00501225	0.0127889				0.0112802	0.0118171
	G348	0.00175841	0.00175841				0.00546796	0.00348352
	P349
	S350	0.015514	0.015514				0.00483869	0.00250178
	G351	0.00680074	0.0119191				0.0177924	0.0157544
	N352	0.007	0.019906				0.00129653	0.000746324
	N353	0.00442651	0.00977728				0.00377513	0.00614555
	Q354	0.0126723	0.0126723				0.00237739	0.00237739
	N355	0.00442651	0.00977728				0.00377513	0.00614555
	Q356	0.0126723	0.0126723				0.00237739	0.00237739
	G357	0.00594913	0.00594913				0.00667078	0.00694643
	N358	0.007	0.019906				0.00129653	0.000746324
	M359	0.00854743	0.00854743				0.0072905	0.00684003
	Q360	0.010762	0.0126254				0.0220555	0.0230535
	R361	0.096	0.099				0.00637881	0.0100223
	E362	0.0781551	0.0891603
	P363
	N364	0.00522915	0.0300733				0.0118133	0.0173804
	Q365	0.00115638	0.0069235				0.00705817	0.00315089
	A366	0.00642925	0.00624984				0.00593284	0.00929933
	F367	0.00892706	0.0104345				0.00793976	0.010444
	G368	0.00283894	0.0071785				0.00154778	0.000842926
	S369	0.00317246	0.0160173				0.0014449	0.0021487
	G370	0.00381644	0.00581609				0.00469154	0.00681754
	N371	0.007	0.019906				0.00129653	0.000746324
	N372	0.00290869	0.009322				0.00209239	0.00346394
	S373	0.00709085	0.00709085				0.00174562	0.00174562
	Y374	0.00255737	0.0121164				0.00362252	0.00764908
	S375	0.00350403	0.020243				0.00143377	0.00182332
	G376	0.00235011	0.0109846				0.00342327	0.00531605
	S377	0.00297619	0.0107158				0.00453378	0.00543812
	N378	0.00370728	0.00811501				0.0211469	0.0213246
	S379	0.00720084	0.00720084				0.00633246	0.00341658
	G380	0.00527097	0.010499				0.0036212	0.00469345
	A381	0.00199725	0.00210998				0.00109836	0.000724017
	A382	0.00258832	0.0067206				0.0014046	0.00187524
	I383	0.00717942	0.0126542				0.0145372	0.023066
	G384	0.00818999	0.0138859				0.0102931	0.0125512
	W385	0.0105323	0.0150046				0.00577748	0.0103466
	G386	0.00283894	0.0071785				0.0117918	0.0117918
	S387	0.00551335	0.021733				0.00434181	0.00543373
	A388	0.000960221	0.0106237				0.00249968	0.00175588
	S389	0.00595124	0.00595124				0.00270956	0.00793165
	N390	0.00854743	0.00854743				0.0072905	0.00684003
	A391	0.0087135	0.0087135				0.00690522	0.00236231
	G392	0.00551403	0.00501786				0.00130246	0.00463243
	S393	0.00297619	0.0107158				0.00453378	0.00543812
	G394	0.0119338	0.0229202				0.00469154	0.00681754
	S395	0.00317246	0.0292775				0.0014449	0.0021487
	G396	0.00246561	0.00789824				0.00656795	0.00504209
	F397	0.0108017	0.0198533				0.00118794	0.00157373
	N398	0.0120752	0.0175202				0.00497032	0.00155206
	G399	0.00399431	0.00606802				0.00419555	0.0075634
	G400	0.0030354	0.00831925				0.00307924	0.00355677
	F401	0.00535308	0.0102156				0.00357393	0.00357393
	G402	0.00527097	0.010499				0.0036212	0.00469345
	S403	0.00297619	0.0107158				0.00453378	0.00543812
	S404	0.00625401	0.00625401				0.00915897	0.0098338
	M405	0.0130516	0.0161707
	D406	0.0185128	0.0324426				0.0458	0.049
	S407	0.0161991	0.03				0.0315766	0.0416783
	K408						0.00213683	0.00358129
	S409
	S410	0.0244868	0.0244868				0.0121351	0.0133897
	G411	0.0158398	0.0180324				0.00847119	0.00902727
	W412	0.0109716	0.0109716				0.00239002	0.00196311
	G413
	M414	0.142216	0.148				0.146339	0.146661

## Sheet: Fig5a
Fig. 5a
C6 + NaCl
NaCl	1	2	3	Average	SD
0	0.018	0.013	0.01	0.0123333	0.00602771		0.0118722	-0.000461124
50	0.009	0.027	0.015	0.015	0.012		0.0156	0.0006
100	0.025	0.017	0.016	0.0193333	0.00493288		0.0164532	-0.00288009
150	0.015	0.024	0.027	0.022	0.006245		0.018849	-0.003151

## Sheet: Fig5c
Fig 5c
C6 + NaCl
	50	150
N265
S266
N267
R268	0.0342385	0.0953834
Q269	0.00324056	0.0387306
L270	0.0100448	0.0458857
E271	0.0186645	0.0578894
R272	0.00889273	0.0235504
S273	0.00573827	0.0198417
G274	0.015862	0.0548635
R275	0.00398743	0.0117395
F276	0.00767437	0.0748595
G277	0.00978615	0.0156739
G278	0.00230546	0.00909167
N279	0.0207666	0.0462757
P280
G281	0.00966417	0.0324584
G282	0.0124741	0.0447879
F283	0.00260531	0.0108847
G284	0.00237792	0.0276244
N285	0.004566	0.01943
Q286	0.00448158	0.0111503
G287	0.0125205	0.0295576
G288	0.0124741	0.0447879
F289	0.00260531	0.0108847
G290	0.00237792	0.0276244
N291	0.004566	0.01943
S292	0.00895946	0.0132708
R293	0.00101833	0.00794816
G294	0.00668357	0.0305698
G295	0.000979094	0.000979094
G296	0.0117721	0.04907
A297	0.0100403	0.0290436
G298	0.00270779	0.0239443
L299	0.00447394	0.00754837
G300	0.00932451	0.0244672
N301	0.004566	0.01943
N302	0.00262149	0.0215276
Q303	0	0.00620778
G304	0.0125205	0.0295576
S305	0.00320534	0.0179498
N306	0.0034266	0.015091
M307	0.00194901	0.0131634
G308	0.0125205	0.0295576
G309	0.0146824	0.0399035
G310	0.00934445	0.0458343
M311
N312
F313
G314
A315
F316
S317
I318
N319
P320
A321
M322
M323
A324
A325
A326
Q327
A328
A329
L330
Q331
S332
S333
W334
G335
M336
M337
G338
M339
L340
A341
A342
Q343
Q344	0.0114795	0.0160483
N345	0.00281007	0.0110576
Q346	0.00269118	0.0055742
S347	0.011148	0.00875905
G348	0.00421107	0.0202016
P349
S350	0.00323785	0.024224
G351	0.00620866	0.0233242
N352	0.004566	0.01943
N353	0.00314549	0.0142866
Q354	0.00297417	0.0105508
N355	0.00314549	0.0142866
Q356	0.00297417	0.0105508
G357	0.00932451	0.0244672
N358	0.004566	0.01943
M359	0.00433914	0.0100152
Q360	0.0146835	0.0420132
R361	0.000657419	0.00740279
E362
P363
N364	0.0218623	0.0464528
Q365	0.00999889	0.0272805
A366	0.00211668	0.0132599
F367	0	0.00579014
G368	0.003882	0.0154547
S369	0.00261689	0.0275856
G370	0.00327717	0.0136411
N371	0.004566	0.01943
N372	0.00281007	0.0110576
S373	0	0.00768407
Y374	0.00562149	0.0252181
S375	0.0037833	0.0153645
G376	0.00575956	0.022945
S377	0.00320534	0.0179498
N378	0.0142762	0.0207467
S379	0.00383223	0.00936979
G380	0.004411	0.014332
A381	0.00694082	0.0214069
A382	0.00211668	0.011115
I383	0.011219	0.0265943
G384	0.0016269	0.00597549
W385	0.00363142	0.022478
G386	0.00248548	0.0104179
S387	0.0039873	0.0236552
A388	0.00296218	0.0178028
S389	0.00130377	0.00737883
N390	0.00433914	0.0100152
A391	0.00244308	0.0076413
G392	0.0108595	0.0260486
S393	0.00320534	0.0179498
G394	0.00308811	0.0152561
S395	0.00261689	0.0275856
G396	0.00230546	0.00909167
F397	0.00382168	0.01262
N398	0.00774679	0.0186218
G399	0.00278469	0.0125316
G400	0.0124698	0.0336376
F401	0.00405745	0.0147315
G402	0.004411	0.014332
S403	0.00320534	0.0179498
S404	0.00589309	0.0156561
M405
D406	0.04219	0.0745604
S407	0.0309947	0.0838381
K408	0.00390913	0.00626652
S409
S410	0.00158051	0.00789479
G411	0.00435597	0.024068
W412	0.0068334	0.0308171
G413
M414	0.0530793	0.105213

[truncated: 4 more sheets: Fig6a, Fig6d, Fig7a, Fig S2a]
